# Supplementary material for: Basilar Stenosis Reduces the Impact of Successful Recanalization on Outcome in Basilar Artery Occlusion
Source: Diagnostics (Basel). 2024 Oct 22;14(21):2348. doi: 10.3390/diagnostics14212348 (PMC11544911; doi:10.3390/diagnostics14212348)
Supplement: Supplementary file 1 [file diagnostics-14-02348-s001.zip]

Archive with 1 entries (1 files):
- diagnostics-3234949-supplementary.pdf
